# Supplementary material for: A Catechol-Meter Based on Conventional Personal Glucose Meter for Portable Detection of Tyrosinase and Sodium Benzoate
Source: Biosensors (Basel). 2022 Nov 27;12(12):1084. doi: 10.3390/bios12121084 (PMC9776396; doi:10.3390/bios12121084)
Supplement: Supplementary file 1 [file biosensors-12-01084-s001.zip]

Archive with 1 entries (1 files):
- biosensors-2020609-supplementary.pdf
